# Supplementary material for: 3-[N,N-Bis(sulfonyl)amino]isoxazolines with Spiro-Annulated or 1,2-Annulated Cyclooctane Rings Inhibit Reproduction of Tick-Borne Encephalitis, Yellow Fever, and West Nile Viruses
Source: Int J Mol Sci. 2023 Jun 28;24(13):10758. doi: 10.3390/ijms241310758 (PMC10341786; doi:10.3390/ijms241310758)
Supplement: Supplementary file 1 [file ijms-24-10758-s001.zip]

Archive with 1 entries (1 files):
- ijms-2462697-supplementary.pdf
